# Supplementary material for: Influence of Fermentation on Functional Properties and Bioactivities of Different Cowpea Leaf Smoothies during In Vitro Digestion
Source: Foods. 2023 Apr 19;12(8):1701. doi: 10.3390/foods12081701 (PMC10137366; doi:10.3390/foods12081701)
Supplement: Supplementary file 1 [file foods-12-01701-s001.zip]

Archive with 4 entries (3 files):
- foods-2308213-supplementary materials/
- foods-2308213-supplementary materials/Supplementary Table 1 19 APRIL 2023.pdf
- foods-2308213-supplementary materials/Supplementary Table 2 19 APRIL 2023.pdf
- foods-2308213-supplementary materials/Supplementary Table 3 19 APRIL 2023.pdf
